# Supplementary material for: Synthesis of High-Value Bio-Based Polyamide 12,36 Microcellular Foams with Excellent Dimensional Stability and Shape Recovery Properties
Source: Polymers (Basel). 2024 Jan 4;16(1):159. doi: 10.3390/polym16010159 (PMC10780462; doi:10.3390/polym16010159)
Supplement: Supplementary file 1 [file polymers-16-00159-s001.zip]

Archive with 1 entries (1 files):
- polymers-2736142-supplementary.pdf
